# Supplementary material for: Cytoskeleton remodeling induced by SMYD2 methyltransferase drives breast cancer metastasis
Source: Cell Discov. 2024 Jan 31;10:12. doi: 10.1038/s41421-023-00644-x (PMC10830559; doi:10.1038/s41421-023-00644-x)
Supplement: Supplementary file 3 — Supplemental Table 2 [file 41421_2023_644_MOESM3_ESM.xlsx]

## Sheet: Candidates
Fasta headers	Razor + unique peptides forward	Razor + unique peptides reverse	Mol. weight [kDa]	Ratio H/L normalized forward	Ratio H/L normalized reverse	Log2 Ratio H/L normalized forward	Log2 Ratio H/L normalized reverse	Identified in Olsen et al. 2016
>sp|Q9H845|ACAD9_HUMAN	5	6	68.76	2.8838	0.2407	1.52797	-2.05469
>sp|Q9Y2L1|RRP44_HUMAN	18	13	109	8.0038	0.27616	3.00069	-1.85642
>sp|O00534|VMA5A_HUMAN	13	8	86.488	2.2659	0.31878	1.18008	-1.64937
>sp|Q9NTM9|CUTC_HUMAN	6	5	29.341	2.9263	0.32368	1.54908	-1.62736
>sp|P33176|KINH_HUMAN	20	22	109.68	2.8756	0.35364	1.52386	-1.49965
>sp|Q09666|AHNK_HUMAN	42	28	629.09	3.7272	0.39583	1.89809	-1.33705	X
>sp|P52292|IMA2_HUMAN	9	5	57.861	2.2891	0.39641	1.19478	-1.33493
>sp|Q92541|RTF1_HUMAN	9	9	80.313	5.5967	0.41176	2.48458	-1.28012	X
>sp|Q99714|HCD2_HUMAN	6	7	26.923	1.7964	0.41379	0.845109	-1.27303
>sp|Q9BX40|LS14B_HUMAN	3	3	42.07	2.7816	0.45548	1.47591	-1.13454
>sp|O60610|DIAP1_HUMAN	28	27	141.35	1.7622	0.45834	0.817378	-1.12551	X
>sp|Q07866-9|KLC1_HUMAN	7	5	72.397	3.2199	0.46718	1.68702	-1.09795
>sp|Q562R1|ACTBL_HUMAN	1	1	42.003	1.9104	0.47778	0.933875	-1.06558
>sp|O75815|BCAR3_HUMAN	8	8	92.565	1.6369	0.48303	0.710966	-1.04982	X
>sp|Q8N806|UBR7_HUMAN	4	2	47.998	1.5481	0.50336	0.630499	-0.990338
>sp|P25705|ATPA_HUMAN	4	3	59.75	1.9016	0.51502	0.927214	-0.9573
>sp|P07437|TBB5_HUMAN	4	4	49.67	2.6067	0.52774	1.38222	-0.922101
>sp|P68371|TBB4B_HUMAN	18	18	49.83	2.3949	0.53944	1.25997	-0.890466
>sp|P68032|ACTC_HUMAN	1	1	42.019	2.0925	0.54236	1.06523	-0.882677
>sp|Q9UJU6-3|DBNL_HUMAN	3	6	49.042	1.6057	0.59713	0.683202	-0.743883	X
>sp|Q92734|TFG_HUMAN	5	7	43.447	1.9911	0.60167	0.993566	-0.732956
>sp|O14980|XPO1_HUMAN	8	5	123.38	2.1529	0.60174	1.10628	-0.732788
>sp|Q8ND24|RN214_HUMAN	3	2	77.667	1.8116	0.63303	0.857264	-0.659654
>sp|Q9Y520-7|PRC2C_HUMAN	37	35	317.08	1.8581	0.64898	0.893828	-0.623754	X
>sp|P04792|HSPB1_HUMAN	5	2	22.782	2.4818	0.65726	1.31139	-0.605464
