# Supplementary material for: Cytoskeleton remodeling induced by SMYD2 methyltransferase drives breast cancer metastasis
Source: Cell Discov. 2024 Jan 31;10:12. doi: 10.1038/s41421-023-00644-x (PMC10830559; doi:10.1038/s41421-023-00644-x)
Supplement: Supplementary file 5 — Supplemental Table 4 [file 41421_2023_644_MOESM5_ESM.xlsx]

## Sheet: Candidates
Fasta headers	Razor + unique peptides forward	Razor + unique peptides reverse	Mol. weight [kDa]	Ratio H/L normalized forward	Ratio H/L normalized reverse	Log2 Ratio H/L normalized forward	Log2 Ratio H/L normalized reverse
sp|Q8IVF7|FMNL3_HUMAN	21	16	117.08	75.787	0.12126	6.24388	-3.04382
sp|O95466|FMNL1_HUMAN	14	9	121.85	6.314	0.12236	2.65855	-3.0308
sp|Q96PY5|FMNL2_HUMAN	9	3	123.32	7.9219	0.18591	2.98585	-2.42732
sp|Q9H4L5|OSBL3_HUMAN	17	5	101.22	6.4181	0.50408	2.68215	-0.988275
sp|Q6NZI2|CAVN1_HUMAN	12	3	43.476	10.876	0.64898	3.44308	-0.623754
sp|Q8TEQ6|GEMI5_HUMAN	3	3	168.59	0.63249	1.5504	-0.660885	0.63264
sp|P38646|GRP75_HUMAN	25	25	73.68	0.5864	1.9847	-0.770043	0.988921
